# Supplementary material for: Psycho-Microbiology, a New Frontier for Probiotics: An Exploratory Overview
Source: Microorganisms. 2022 Oct 29;10(11):2141. doi: 10.3390/microorganisms10112141 (PMC9696884; doi:10.3390/microorganisms10112141)
Supplement: Supplementary file 1 [file microorganisms-10-02141-s001.zip]

Archive with 1 entries (1 files):
- microorganisms-1991202-supplementary.pdf
